# Supplementary material for: Influence of Clinical and Genetic Factors on the Progression of Age-Related Macular Degeneration: A 3-Year Follow-Up
Source: J Clin Med. 2023 Mar 1;12(5):1963. doi: 10.3390/jcm12051963 (PMC10004408; doi:10.3390/jcm12051963)
Supplement: Supplementary file 1 [file jcm-12-01963-s001.zip]

Archive with 1 entries (1 files):
- jcm-2169579-supplementary.pdf
